# Supplementary material for: The Role of SOX2 and SOX9 Transcription Factors in the Reactivation-Related Functional Properties of NT2/D1-Derived Astrocytes
Source: Biomedicines. 2024 Apr 3;12(4):796. doi: 10.3390/biomedicines12040796 (PMC11048103; doi:10.3390/biomedicines12040796)
Supplement: Supplementary file 1 [file biomedicines-12-00796-s001.zip]

Archive with 1 entries (1 files):
- biomedicines-2821183-supplementary.pdf
